# Supplementary material for: GAGE is a method for identification of plant species based on whole genome analysis and genome editing
Source: Commun Biol. 2022 Sep 10;5:947. doi: 10.1038/s42003-022-03894-9 (PMC9464240; doi:10.1038/s42003-022-03894-9)
Supplement: Supplementary file 4 — Supplementary Data 1 [file 42003_2022_3894_MOESM4_ESM.xlsx]

## Sheet: Sheet1
Fig. 3D
	Time	Cs			CK
	0	4.436	4.612	4.687	1.379	1.356	1.377
	3	6.763	7.056	7.358	1.377	1.367	1.405
	6	9.373	9.525	10.02	1.352	1.33	1.359
	9	12.52	12.64	13.28	1.335	1.329	1.347
	12	15.83	15.98	16.84	1.321	1.393	1.291
	15	18.36	18.75	19.88	1.26	1.388	1.297
	25	22.23	22.87	24.64	1.27	1.244	1.246
	35	22.43	23.53	24.83	1.252	1.319	1.267
	45	22.12	23.01	24.3	1.209	1.205	1.211
	60	21.62	22.58	23.59	1.196	1.184	1.187
Fig. 3E
	Time	E1			E2			E3			E4			E5			E6			CK
	0	2.014	2.035	2.064	2.303	2.466	2.305	1.619	1.507	1.604	1.404	1.489	1.479	1.52	1.505	1.484	1.498	1.459	1.516	1.511	1.476	1.529
	3	3.377	3.624	3.847	5.347	5.908	5.6	2.156	1.982	2.06	1.437	1.538	1.555	1.478	1.541	1.467	1.534	1.499	1.529	1.551	1.481	1.522
	6	5.177	5.53	6.082	8.845	9.741	9.339	2.594	2.463	2.355	1.447	1.488	1.476	1.425	1.457	1.412	1.452	1.426	1.413	1.467	1.477	1.469
	9	7.638	8.039	8.438	12.96	13.54	13.44	3.245	3.103	3.041	1.477	1.482	1.497	1.355	1.422	1.357	1.367	1.379	1.38	1.366	1.349	1.441
	12	10.83	11.11	12.18	17.19	18.56	17.59	4.204	3.801	3.959	1.472	1.496	1.515	1.368	1.407	1.37	1.42	1.384	1.401	1.395	1.327	1.388
	15	14.02	14.5	15.5	20.45	21.84	20.77	4.86	4.882	4.725	1.52	1.523	1.554	1.331	1.39	1.349	1.384	1.343	1.391	1.379	1.381	1.373
	25	22.08	22.31	23.59	24.52	25.9	24.75	8.468	8.057	8.106	1.706	1.664	1.702	1.338	1.365	1.328	1.344	1.312	1.327	1.311	1.264	1.325
	35	24.02	24.28	25.24	24.66	25.79	24.72	11.57	11.15	11.2	1.951	1.891	1.888	1.314	1.379	1.347	1.326	1.274	1.289	1.298	1.3	1.292
	45	24	24.19	24.89	24.48	25.49	24.65	14.16	14.06	13.86	2.199	2.11	2.105	1.339	1.369	1.348	1.305	1.271	1.308	1.272	1.308	1.283
	60	23.47	23.87	24.35	23.96	24.84	24.17	17.24	17	16.91	2.547	2.413	2.448	1.364	1.388	1.371	1.283	1.248	1.26	1.253	1.217	1.259
Fig. 4B
	Time	Cs			Ct			Nn			Zm			CK
	0	4.223	4.67	4.308	1.225	1.293	1.285	1.323	1.327	1.335	1.304	1.244	1.211	1.298	1.34	1.372
	3	6.774	7.441	6.884	1.275	1.318	1.278	1.343	1.291	1.344	1.317	1.249	1.248	1.297	1.343	1.375
	6	9.332	10.21	9.499	1.19	1.205	1.228	1.27	1.253	1.253	1.233	1.185	1.19	1.277	1.292	1.311
	9	12.47	12.86	12.84	1.153	1.204	1.192	1.227	1.212	1.212	1.188	1.148	1.179	1.242	1.272	1.269
	12	15.89	16.76	16.33	1.141	1.187	1.108	1.214	1.219	1.173	1.206	1.152	1.177	1.222	1.245	1.235
	15	18.77	19.18	19.23	1.122	1.17	1.17	1.194	1.193	1.176	1.167	1.13	1.138	1.196	1.283	1.217
	25	23.07	24.73	23.5	1.078	1.084	1.138	1.093	1.087	1.144	1.187	1.174	1.16	1.178	1.251	1.166
	35	23.46	23.7	23.9	1.099	1.118	1.089	1.112	1.134	1.109	1.247	1.224	1.221	1.152	1.204	1.138
	45	23.27	24.51	23.68	1.076	1.108	1.064	1.128	1.108	1.114	1.279	1.269	1.258	1.114	1.209	1.142
	60	22.85	24	23.36	1.085	1.106	1.057	1.102	1.071	1.053	1.359	1.37	1.339	1.083	1.16	1.089
Fig. 5B
	Time	Rc			Si			Gb			As			St			CK
	0	3.888	4.088	3.694	1.529	1.407	1.479	1.489	1.515	1.44	1.629	1.428	1.516	6.414	6.966	7.058	1.21	1.262	1.222
	3	7.541	7.97	7.247	1.876	1.696	1.799	1.856	1.884	1.848	2.747	2.342	2.696	12.34	13.38	14.27	1.245	1.312	1.247
	6	11.01	11.68	10.6	2.358	2.106	2.095	2.238	2.256	2.216	4.631	4.234	4.665	17.26	18.3	19.67	1.173	1.239	1.193
	9	14.61	16.08	14.27	3.292	2.86	2.89	2.784	2.828	2.744	7.434	6.653	7.906	21.66	22.26	24.46	1.15	1.2	1.14
	12	18.23	19.99	17.82	5.077	4.31	4.747	3.617	3.431	3.514	11	10.5	11.97	23.74	24.19	26.45	1.128	1.131	1.124
	15	21.73	22.7	20.54	7.706	6.521	6.694	4.562	4.505	4.444	15.41	13.87	15.83	24.08	24.82	27	1.114	1.131	1.111
	25	24.01	25.56	23.63	19.9	18	18.81	8.161	8.117	8.011	23.33	21.59	22.49	24.06	24.35	26.33	1.075	1.106	1.105
	35	23.97	24.95	24.1	23.88	23.29	23.99	11.89	12.07	11.76	23.19	22.15	23.61	23.72	23.47	26.55	1.07	1.096	1.076
	45	24.59	24.27	23.18	23.54	23.02	24.03	15.04	15.2	14.78	24.93	22.46	23.4	23.07	23.46	25.53	1.063	1.071	1.062
	60	23.88	23.59	23.75	23.09	22.68	23.57	18.32	18.54	18.27	24.2	22.02	22.72	22.75	22.92	25.21	1.056	1.052	1.057
